# Supplementary material for: Optimizing Clinical Cardiac MRI Workflow through Single Breath-Hold Compressed Sensing Cine: An Evaluation of Feasibility and Efficiency
Source: J Clin Med. 2024 Jan 28;13(3):753. doi: 10.3390/jcm13030753 (PMC10856388; doi:10.3390/jcm13030753)
Supplement: Supplementary file 1 [file jcm-13-00753-s001.zip]

Archive with 1 entries (1 files):
- jcm-2766017-supplementary.pdf
